# Supplementary material for: Association of mutations in the Plasmodium falciparum Kelch13 gene (Pf3D7_1343700) with parasite clearance rates after artemisinin-based treatments—a WWARN individual patient data meta-analysis
Source: BMC Med. 2019 Jan 17;17:1. doi: 10.1186/s12916-018-1207-3 (PMC6335805; doi:10.1186/s12916-018-1207-3)
Supplement: Supplementary file 2 — Supplementary Tables S1-S3. (XLSX 66 kb) [file 12916_2018_1207_MOESM2_ESM.xlsx]

## Sheet: Table S1
	Study ID	Region	Country	Site	Year	Number genotyped	Number with HL	Parasite Sampling Schedule	Parasite Counting Method	Molecular methodology	Codon 1-440 genotyped	Reference	PMID
DPZDY	1	Asia	Thailand	Thai Western Border	2008	7	7	SS3	1000rbc, 200wbc	Sanger sequencing of whole pfk13 gene	Yes	Dondorp AM, Nosten F, Yi P, Das D, Phyo AP, Tarning J, Lwin KM, Ariey F, Hanpithakpong W, Lee SJ, Ringwald P, Silamut K, Imwong M, Chotivanich K, Lim P, Herdman T, An SS, Yeung S, Singhasivanon P, Day NP, Lindegardh N, Socheat D, White NJ. Artemisinin resistance in Plasmodium falciparum malaria. N Engl J Med. 2009 Jul 30;361(5):455-67	19641202 25180241
GKRZR	2	Asia	Cambodia	Tasanh	2008-2009	46	45	SS2	5000rbc, 200wbc	Sanger Sequence of Propeller region only	No	Bethell D, Se Y, Lon C, Tyner S, Saunders D, Sriwichai S, Darapiseth S, Teja-Isavadharm P, Khemawoot P, Schaecher K, Ruttvisutinunt W, Lin J, Kuntawungin W, Gosi P, Timmermans A, Smith B, Socheat D, Fukuda MM. Artesunate dose escalation for the treatment of uncomplicated malaria in a region of reported artemisinin resistance: a randomized clinical trial. PLoS ONE 2011;6(5):e19283	21603629 25180241
TETAJ	3	Asia	Lao People's Democratic Republic	Savannakhet	2010	33	33	SS1	1000rbc, 500wbc	Sanger sequencing of whole pfk13 gene	Yes	Mayxay M, Khanthavong M, Chanthongthip O, Imwong M, Lee SJ, Stepniewska K, Soonthornsata B, Pongvongsa T, Phompida S, Hongvanthong B, Ringwald P, White NJ, Newton PN. No evidence for spread of Plasmodium falciparum artemisinin resistance to Savannakhet Province, Southern Laos. Am. J. Trop. Med. Hyg. 2012 Mar;86(3):403-8	22403308 25180241
MRGRH+TOSES	4	Asia	Thailand	Thai Western Border	2001-2014	1141	1131	SS1	1000rbc, 500wbc	Sanger sequencing of whole pfk13 gene	Yes	Phyo AP, Nkhoma S, Stepniewska K, Ashley EA, Nair S, McGready R, ler Moo C, Al-Saai S, Dondorp AM, Lwin KM, Singhasivanon P, Day NP, White NJ, Anderson TJ, Nosten F. Emergence of artemisinin-resistant malaria on the western border of Thailand: a longitudinal study. Lancet 2012 May 26;379(9830):1960-6	22484134
ATMFH	5	Asia	Viet Nam	Phuoc Long	2010-2011	92	91	SS1	1000rbc, 400wbc	Sanger sequencing of whole pfk13 gene	Yes	Hien TT, Thuy-Nhien NT, Phy NH, Boni MF, Ngo VT, Nguyen TN, Le HT, Cao QT, Pham VT, Phung DT, Le TL, Le TD, Merson L, Dolecek C, Stepniewska K, Ringwald P, White NJ, Farrar J, Wolbers M. In vivo susceptibility of Plasmodium falciparum to artesunate in Binh Phuoc Province, Vietnam. Malar. J. 2012;11:355	23101492 25180241
FARTM	6	Asia	Cambodia	Pailin	2008-2009	36	36	SS2	1000rbc, 200wbc	Sanger Sequence of Propeller region only	No	Das D, Tripura R, Phyo AP, Lwin KM, Tarning J, Lee SJ, Hanpithakpong W, Stepniewska K, Menard D, Ringwald P, Silamut K, Imwong M, Chotivanich K, Yi P, Day NP, Lindegardh N, Socheat D, Nguon C, White NJ, Nosten F, Dondorp AM. Effect of high dose or split dose artesunate on parasite clearance in artemisinin resistant falciparum malaria. Clin. Infect. Dis. 2012 Nov 21;	23175556 25180241
HUZJF	7	Asia	Bangladesh	Bandarban	2008-2009	21	15	SS6	2000rbc, 200wbc	Sanger Sequence of Propeller region only	No	Starzengruber P, Swoboda P, Fuehrer HP, Khan WA, Hofecker V, Siedl A, Fally M, Graf O, Teja-Isavadharm P, Haque R, Ringwald P, Noedl H. Current status of artemisinin-resistant falciparum malaria in South Asia: a randomized controlled artesunate monotherapy trial in Bangladesh. PLoS ONE 2012;7(12):e52236	23272227 25180241
MUSAO	8	Asia	Viet Nam	Tra Leng	2012	83	72	SS6	200wbc (-ve after 1000wbc)	TaqMan allelic discrimination and sequencing for 493/539/543/580 plus a subset full seq of 400-bp frag with primers 493-580	No	Thriemer K, Hong NV, Rosanas-Urgell A, Phuc BQ, Ha do M, Pockele E, Guetens P, Van NV, Duong TT, Amambua-Ngwa A, D'Alessandro U, Erhart A. Delayed parasite clearance after treatment with dihydroartemisinin-piperaquine in Plasmodium falciparum malaria patients in central Vietnam Antimicrob Agents Chemother. 2014 Dec;58(12):7049-55. doi: 10.1128/AAC.02746-14. Epub 2014 Sep 15	25224002
TYAMN	9	Asia	Cambodia	Anlong Veng	2012-2014	107	102	SS5 (+4h)	5000rbc, 200wbc	Sanger Sequence of Propeller region only	No	Spring MD, Lin JT, Manning JE, Vanachayangkul P, Somethy S, Bun R, Se Y, Chann S, Ittiverakul M, Sia-ngam P, Kuntawunginn W, Arsanok M, Buathong N, Chaorattanakawee S, Gosi P, Ta-aksorn W, Chanarat N, Sundrakes S, Kong N, Heng TK, Nou S, Teja-isavadharm P, Pichyangkul S, Phann ST, Balasubramanian S, Juliano JJ, Meshnick SR, Chour CM, Prom S, Lanteri CA, Lon C, Saunders DL. Dihydroartemisinin-pipe…	25877962
TZKDE	10	Asia	Cambodia	Pursat, Preah Vihear, Ratanakiri	2012-2013	238	184	SS2	200wbc (-ve after 500wbc)	Sanger Sequence of Propeller region only	No	Amaratunga C, Lim P, Suon S, Sreng S, Mao S, Sopha C, Sam B, Dek D, Try V, Amato R, Blessborn D, Song L, Tullo GS, Fay MP, Anderson JM1, Tarning J, Fairhurst RM. Dihydroartemisinin-piperaquine resistance in Plasmodium falciparum malaria in Cambodia: a multisite prospective cohort study. Lancet Infect Dis. 2016 Mar;16(3):357-65.	26774243
URNBJ	11	Asia	China	Yingjiang, Tengchong	2009-2012	122	108	SS6	not reported	Sanger Sequence of Propeller region only	No	Huang F, Takala-Harrison S, Jacob CG, Liu H, Sun X, Yang H, Nyunt MM, Adams M, Zhou S, Xia Z, Ringwald P, Bustos MD, Tang L, Plowe CV. 2015. A single mutation in K13 predominates in southern China and is associated with delayed clearance of Plasmodium falciparum followingartemisinin treatment. J Infect Dis 212:1629-1635.	25910630
XYRPN	12	Asia	Myanmar	Myitkyina, Thabeikkyin	2012-2014	114	114	SS1	1000rbc, 500wbc	Sanger sequencing of whole pfk13 gene	Yes	Tun KM, Jeeyapant A, Imwong M, Thein M, Aung SSM, Hlaing TM, Yuentrakul P, Promnarate C, Dhorda M, Woodrow CJ et al: Parasite clearance rates in Upper Myanmar indicate a distinctive artemisinin resistance phenotype: a therapeutic efficacy study. Malaria Journal 2016, 15(1):185.	27036739
	13	Asia	Myanmar	Pyin Oo Lwin	2013-2014	31	28	SS1	1000rbc, 500wbc	Sanger sequencing of whole pfk13 gene	Yes	Clinical information unpublished submitted by K. Lin
	14	Asia	Laos	Attapeu	2013-2014	18	18	SS1	1000rbc, 500wbc	Sanger sequencing of whole pfk13 gene	Yes	Clinical information unpublished, subbmitted by Mayfong Mayxay
TXCSO	15	Asia	Myanmar	Hpa Pun	2013	32	32	SS3	1000rbs,500wbc	Sanger sequencing of whole pfk13 gene	Yes	Bonnington CA, Phyo AP, Ashley EA, Imwong M, Sriprawat K, Parker DM, Proux S, White NJ, Nosten F: Plasmodium falciparum Kelch 13 mutations and treatment response in patients in Hpa-Pun District, Northern Kayin State, Myanmar. Malaria Journal 2017, 16(1):480	29178921
UFYTP	16	Africa, Asia	Bangladesh, Cambodia, LaoPDR, DRC,Myanmar,Nigeria,Thailand, Vietnam	Ramu, Pailin, Preah Vihear, Pursat, Ratanakiri, Attapeu, Kinshasa, Shwe Kyin, Ilorin, Thai Western Border, Ranong, Srisaket, Bin Phuoc	2011-2013	1162	1148	SS1	1000rbc, 500wbc	Sanger sequencing of whole pfk13 gene	Yes	Ashley EA, Dhorda M, Fairhurst RM, Amaratunga C, Lim P, Suon S, Sreng S, Anderson JM, Mao S, Sam B, Sopha C, Chuor CM, Nguon C, Sovannaroth S, Pukrittayakamee S, Jittamala P, Chotivanich K, Chutasmit K, Suchatsoonthorn C, Runcharoen R, Hien TT, Thuy-Nhien NT, Thanh NV, Phu NH, Htut Y, Han KT, Aye KH, Mokuolu OA, Olaosebikan RR, Folaranmi OO, Mayxay M, Khanthavong M, Hongvanthong B, Newton PN, Ony…	25075834
MHCBG	17	Africa	Tanzania	Fukayosi	2012	41	36	SS3	200wbc	Sanger Sequence of Propeller region only	No	unpublished. Registered in ClinicalTrials.gov (NCT01998295) Ulrike Morris
HAPSJ	18	Africa	Madagascar	Ankazobe, Brickaville	2014	49	49	SS1	500wbc	Sanger Sequence of Propeller region only	No	Milijaona RANDRIANARIVELOJOSIA and Voahangy Hanitriniaina ANDRIANARANJAKA

## Sheet: Table S2A
														Pf specific domain																					Propeller	domain
site4		Study ID	Region	Country	Site	Site ID	Year						Total isolates	N87K	K92N	G112E	L143P	T149S	A175T	K189T/N	I205T	R223K	R239Q	E252Q	R255K	D281V	K438N		441	443	446	449	458	469	476	479	481	483	485	492	493	515	522	525	527	533	537	538	539
1	HUZJF	7	Asia	Bangladesh	Bandarban	1	2004-2005	21	2	0	0.00 [0.00 - 0.15]		21	0	0	0	0	0	0	1	0	0	0	0	1	0	0		0	0	0	0	0	0	0	0	0	0	0	0	0	0	0	0	0	0	0	0	0
2	UFYTP	16	Asia	Bangladesh	Ramu	2	2012	55	4	0	0.00 [0.00 - 0.07]		55	0	0	0	0	0	0	4	0	0	0	0	0	0	0		0	0	0	0	0	0	0	0	0	0	0	0	0	0	0	0	0	0	0	0	33
3	TYAMN	9	Asia	Cambodia	Anlong Veng	3	2012-2014	107	No data	103	0.96 [0.91 - 0.99]		107																0	0	0	0	0	0	0	0	0	0	0	0	0	0	0	0	0	0	0	0	2
4	GKRZR	2	Asia	Cambodia	Tasanh	4	2008-2009	46	No data	38	0.83 [0.69 - 0.91]		46																0	0	0	0	0	0	0	0	0	0	0	0	4	0	0	0	0	0	0	0	5
5	FARTM	6	Asia	Cambodia	Pailin	5	2008-2009	36	No data	34	0.94 [0.82 - 0.98]		36																0	0	0	2	0	0	0	0	2	0	0	0	7	0	0	0	0	0	0	0	3
6	UFYTP	16	Asia	Cambodia	Pailin	5	2011-2012	87	No data	80	0.92 [0.84 - 0.96]		87	0	0	0	0	0	0	0	0	0	0	0	0	0	0		0	0	0	0	0	0	0	0	0	0	0	0	0	0	0	0	0	0	0	0	1
7	TZKDE	10	Asia	Cambodia	Preah Vihear	6	2012-2013	65	No data	22	0.34 [0.24 - 0.46]		65																0	0	0	0	0	0	0	0	0	0	0	0	1	0	0	0	0	0	0	0	2
8	UFYTP	11	Asia	Cambodia	Preah Vihear	6	2011-2012	110	No data	22	0.20 [0.14 - 0.28]		110	0	0	0	0	0	0	0	0	0	0	0	0	0	0		0	0	0	0	0	0	0	0	0	0	0	0	4	0	0	0	0	0	0	0	1
9	TZKDE	10	Asia	Cambodia	Pursat	7	2012-2013	107	No data	82	0.77 [0.68 - 0.84]		107																0	0	0	0	0	0	0	0	0	0	0	0	12	0	0	0	0	0	0	0	7
10	UFYTP	16	Asia	Cambodia	Pursat	7	2011-2012	104	No data	77	0.74 [0.65 - 0.82]		104	0	0	0	0	0	0	0	0	0	0	0	0	0	0		0	0	0	0	0	0	0	0	0	0	0	0	6	0	0	0	0	0	0	0	0
11	TZKDE	10	Asia	Cambodia	Ratanakiri	8	2012-2013	66	No data	7	0.11 [0.05 - 0.20]		66																0	0	0	0	0	0	0	0	0	0	0	0	2	0	0	0	0	0	0	0	0
12	UFYTP	16	Asia	Cambodia	Ratanakiri	8	2011-2012	119	No data	4	0.03 [0.01 - 0.08]		119	0	0	0	0	0	0	0	0	0	0	0	0	0	0		0	0	0	0	0	0	0	0	0	0	0	0	0	0	0	0	0	0	0	0	0
13	URNBJ	11	Asia	China	Tengchong	9	2012	12	No data	10	0.83 [0.55 - 0.95]		12																0	0	8	0	0	0	0	0	0	0	0	0	0	0	0	0	0	0	1	0	0
14	URNBJ	11	Asia	China	Yingjiang	10	2009-2012	110	No data	61	0.55 [0.46 - 0.64]		110																0	0	44	0	1	1	0	0	2	1	0	1	0	0	0	0	0	0	0	0	0
15	XYRPN	12	Asia	Laos	Attapeu	11	2013-2014	18	0	4	0.22 [0.09 - 0.45]		18	0	0	0	0	0	0	0	0	0	0	0	0	0	0		0	0	0	0	0	0	0	0	0	0	0	0	0	0	0	0	0	0	0	0	2
16	UFYTP	14	Asia	Laos	Attapeu	11	2011-2012	118	0	2	0.02 [0.00 - 0.06]		118	0	0	0	0	0	0	0	0	0	0	0	0	0	0		0	0	0	0	0	0	0	0	0	0	0	0	0	0	0	0	0	0	0	0	0
17	TETAJ	3	Asia	Laos	Savannakhet	12	2010	33	0	0	0.00 [0.00 - 0.10]		33	0	0	0	0	0	0	0	0	0	0	0	0	0	0		0	0	0	0	0	0	0	0	0	0	0	0	0	0	0	0	0	0	0	0	0
	TXCSO	15	Asia	Myanmar	Hpa Pun	13	2013						32	0	0	0	0	0	0	0	1	0	0	0	0	0	0
18	XYRPN	12	Asia	Myanmar	Myitkyina	14	2013-2014	43	0	21	0.49 [0.35 - 0.63]		43	0	0	0	0	0	0	0	0	0	0	0	0	0	0		0	1	18	0	0	0	0	0	0	0	0	0	0	0	0	0	0	0	0	0	0
19	XYRPN	13	Asia	Myanmar	Pyin Oo Lwin	15	2012-2014	31	0	15	0.48 [0.32 - 0.65]		31	0	0	0	0	0	0	0	0	0	0	0	0	0	0		0	0	0	0	0	0	0	0	0	0	0	0	0	0	0	0	0	0	0	0	1
20	UFYTP	16	Asia	Myanmar	Shwe Kyin	16	2011-2013	74	17	20	0.27 [0.18 - 0.38]		74	0	0	0	0	0	0	3	0	1	0	10	0	2	1		7	0	3	2	0	0	2	0	0	0	0	0	0	0	0	0	0	0	0	1	0
21	XYRPN	12	Asia	Myanmar	Thabeikkyin	17	2013-2014	71	1	12	0.17 [0.10 - 0.27]		71	0	0	0	0	0	0	1	0	0	0	0	0	0	0		0	0	11	0	0	0	0	0	0	0	0	0	0	0	0	1	0	0	2	10	0
24	UFYTP	16	Asia	Thailand	Ranong	18	2011-2012	19	0	13	0.68 [0.46 - 0.85]		19	0	0	0	0	0	0	0	0	0	0	0	0	0	0		1	0	0	3	0	0	0	0	0	0	0	0	0	0	0	0	0	0	0	0	18
25	UFYTP	16	Asia	Thailand	Srisaket	19	2011-2013	34	0	30	0.88 [0.73 - 0.95]		34	0	0	0	0	0	0	0	0	0	0	0	0	0	0		0	0	0	0	0	0	0	0	0	0	0	0	1	0	0	0	0	0	0	0	0
26	MRGRH	4	Asia	Thailand	Thai Western border	20	2001	9	0	0	0.00 [0.00 - 0.30]		9	0	0	0	0	0	0	0	0	0	0	0	0	0	0		0	0	0	0	0	0	0	0	0	0	0	0	0	0	0	0	0	0	0	0	0
27	MRGRH	4	Asia	Thailand	Thai Western border	20	2002	58	0	0	0.00 [0.00 - 0.06]		58	0	0	0	0	0	0	0	0	0	0	0	0	0	0		0	0	0	0	0	0	0	0	0	0	0	0	0	0	0	0	0	0	0	0	0
28	MRGRH	4	Asia	Thailand	Thai Western border	20	2003	33	3	0	0.00 [0.00 - 0.10]		33	0	0	0	0	0	0	0	0	0	0	3	0	0	0		0	0	0	0	0	0	0	0	0	0	0	0	0	0	0	0	0	0	0	0	0
29	MRGRH	4	Asia	Thailand	Thai Western border	20	2004-2006	28	0	0	0.00 [0.00 - 0.12]		28	0	0	0	0	0	0	0	0	0	0	0	0	0	0		0	0	0	0	0	0	0	0	0	0	0	0	0	0	0	0	0	0	0	0	0
30	MRGRH	4	Asia	Thailand	Thai Western border	20	2007	26	2	1	0.04 [0.01 - 0.19]		26	0	0	0	0	0	0	0	0	0	0	2	0	0	0		1	0	0	0	0	0	0	0	0	0	0	0	0	1	0	0	13	0	0	1	0
31	MRGRH	4	Asia	Thailand	Thai Western border	20	2008	341	30	57	0.17 [0.13 - 0.21]		341	0	0	0	0	0	0	0	0	0	0	24	0	0	6		11	0	0	0	2	0	2	0	1	0	1	0	0	5	0	0	7	1	1	1	0
23	DPZDY	1	Asia	Thailand	Thai Western border	20	2008	2	0	1	0.50 [0.09 - 0.91]		7	0	0	0	0	0	0	0	0	0	0	1	0	0	0		0	0	0	0	1	0	0	0	0	0	0	0	0	0	0	0	0	0	0	0	1
33	MRGRH	4	Asia	Thailand	Thai Western border	20	2010	138	20	46	0.33 [0.26 - 0.42]		138	0	0	0	0	0	0	0	0	0	3	17	0	0	0		9	0	0	0	7	0	1	0	0	0	1	0	0	0	0	0	0	0	2	1	0
34	MRGRH	4	Asia	Thailand	Thai Western border	20	2011	113	17	66	0.58 [0.49 - 0.67]		113	0	0	0	0	0	0	0	0	0	1	16	0	0	0		6	0	0	0	8	0	0	0	0	0	0	0	0	0	0	0	0	0	2	7	0
22	UFYTP	4	Asia	Thailand	Thai Western border	20	2011-2012	94	5	61	0.65 [0.55 - 0.74]		94	0	0	1	0	0	0	0	0	0	0	4	0	0	0		6C	0	0	0	7	0	0	0	1	0	0	0	0	0	0	0	0	0	0	0	0
35	MRGRH	16	Asia	Thailand	Thai Western border	20	2012	116	14	80	0.69 [0.60 - 0.77]		116	0	0	0	0	0	0	0	0	0	0	14	0	0	0		21	0	2	0	2	0	0	0	0	0	0	0	0	0	0	0	0	2	2	3	0
36	MRGRH	4	Asia	Thailand	Thai Western border	20	2013	80	1	67	0.84 [0.74 - 0.90]		80	0	0	0	0	0	0	0	0	0	0	1	0	0	0		2	0	0	0	0	0	3	4	1	0	0	0	0	0	0	0	0	0	0	0	4
	MRGRH/TOSES	4	Asia	Thailand	Thai Western border	20	2014						23	0	0	0	0	0	0	0	0	0	0	0	0	0	0
37	UFYTP	16	Asia	Viet Nam	Bin Phuoc	21	2011-2012	103	0	28	0.27 [0.20 - 0.36]		103	0	0	0	0	0	0	0	0	0	0	0	0	0	0		0	0	0	0	0	0	0	0	0	0	0	0	3	0	0	0	0	0	0	0	0
38	ATMFH	5	Asia	Viet Nam	Phuoc Long	22	2010-2011	92	0	34	0.37 [0.28 - 0.47]		92	0	0	0	0	0	0	0	0	0	0	0	0	0	0		0	0	0	0	0	0	0	0	0	0	0	0	1	0	0	0	0	0	0	0	0
39	MUSAO	8	Asia	Viet Nam	Tra Leng	23	2012	83	0	67	0.81 [0.71 - 0.88]		83																0	0	0	0	0	0	0	0	0	0	0	0	0	0	1	0	0	0	0	0	0
40	UFYTP	16	Africa	DRC	Kinshasa	24	2013	117	32	3	0.03 [0.01 - 0.07]		117	1A	1A	0	1	2	1	24	0	0	0	0	3	0	0		0	0	0	0	0	0	0	0	0	0	0	0	0	0	0	0	0	0	0	0	0
41	HAPSJ	18	Africa	Madagascar	Ankazobe	25	2014	5	0	0	0.00 [0.00 - 0.43]		5																0	0	0	0	0	0	0	0	0	0	0	0	0	0	0	0	0	0	0	0	0
42	HAPSJ	18	Africa	Madagascar	Brickaville	26	2014	44	0	4	0.09 [0.04 - 0.21]		44																0	0	0	0	0	0	0	0	0	0	0	0	0	0	0	0	0	0	0	0	0
43	UFYTP	16	Africa	Nigeria	Ilorin	27	2011-2012	36	14	0	0.00 [0.00 - 0.10]		36	0	0	0	0	0	0	13	0	0	0	0	1	0	0		0	0	0	0	0	0	0	0	0	0	0	0	0	0	0	0	0	0	0	0	0
44	MHCBG	17	Africa	Tanzania	Fukayosi	28	2012	41	0	0	0.00 [0.00 - 0.09]		41																0	0	0	0	0	0	0	0	0	0	0	0	0	0	0	0	0	0	0	0	0
[truncated: 16 more columns]

## Sheet: Table S2B
								Pf specific (1-440)	Propeller region(441-726)													NS-mutant Codons Identified in Propeller Region
	Study ID	Region	Country	Site	Site ID	Year	Total isolates	number	number	range	P441L	P443S	F446I	G449A	N458Y	C469Y	M476I	K479I	A481V	F483S	S485M	L492S	Y493H	R515K	S522C	N525D	P527H/L*	G533A	N537I	G538V	R539T	I543T	P553L	R561H	V568G	P574L	R575K	A578S	C580Y	D584V	Q613E	F614L	P667T/R**	A675V	A676D	H719N	N725Y
HUZJF	7	Asia	Bangladesh	Bandarban	1	2004-2005	21	2	0	0.00 [0.00 - 0.15]	0	0	0	0	0	0	0	0	0	0	0	0	0	0	0	0	0	0	0	0	0	0	0	0	0	0	0	0	0	0	0	0	0	0	0	0	0
UFYTP	16	Asia	Bangladesh	Ramu	2	2012	55	4	0	0.00 [0.00 - 0.07]	0	0	0	0	0	0	0	0	0	0	0	0	0	0	0	0	0	0	0	0	0	0	0	0	0	0	0	0	0	0	0	0	0	0	0	0	0
TYAMN	9	Asia	Cambodia	Anlong Veng	3	2012-2014	107	No data	103	0.96 [0.91 - 0.99]	0	0	0	0	0	0	0	0	0	0	0	0	0	0	0	0	0	0	0	0	33	0	0	0	0	0	0	0	70	0	0	0	0	0	0	0	0
GKRZR	2	Asia	Cambodia	Tasanh	4	2008-2009	46	No data	38	0.83 [0.69 - 0.91]	0	0	0	0	0	0	0	0	0	0	0	0	4	0	0	0	0	0	0	0	2	0	0	0	0	0	0	0	32	0	0	0	0	0	0	0	0
FARTM	6	Asia	Cambodia	Pailin	5	2008-2009	36	No data	34	0.94 [0.82 - 0.98]	0	0	0	2	0	0	0	0	2	0	0	0	7	0	0	0	0	0	0	0	5	0	0	0	0	0	0	0	17	1	0	0	0	0	0	0	0
UFYTP	16	Asia	Cambodia	Pailin	5	2011-2012	87	No data	80	0.92 [0.84 - 0.96]	0	0	0	0	0	0	0	0	0	0	0	0	0	0	0	0	0	0	0	0	3	2	0	0	0	0	0	0	75	0	0	0	0	0	0	0	0
TZKDE	10	Asia	Cambodia	Preah Vihear	6	2012-2013	65	No data	22	0.34 [0.24 - 0.46]	0	0	0	0	0	0	0	0	0	0	0	0	1	0	0	0	0	0	0	0	1	0	0	0	0	0	0	0	20	0	0	0	0	0	0	0	0
UFYTP	11	Asia	Cambodia	Preah Vihear	6	2011-2012	110	No data	22	0.20 [0.14 - 0.28]	0	0	0	0	0	0	0	0	0	0	0	0	4	0	0	0	0	0	0	0	2	0	0	0	0	0	0	0	16	0	0	0	0	0	0	0	0
TZKDE	10	Asia	Cambodia	Pursat	7	2012-2013	107	No data	82	0.77 [0.68 - 0.84]	0	0	0	0	0	0	0	0	0	0	0	0	12	0	0	0	0	0	0	0	1	0	0	0	0	0	0	0	68	0	0	0	0	0	0	1	0
UFYTP	16	Asia	Cambodia	Pursat	7	2011-2012	104	No data	77	0.74 [0.65 - 0.82]	0	0	0	0	0	0	0	0	0	0	0	0	6	0	0	0	0	0	0	0	7	0	0	0	0	0	0	0	63	0	0	0	0	0	0	1	0
TZKDE	10	Asia	Cambodia	Ratanakiri	8	2012-2013	66	No data	7	0.11 [0.05 - 0.20]	0	0	0	0	0	0	0	0	0	0	0	0	2	0	0	0	0	0	0	0	0	0	0	0	0	0	0	0	4	1	0	0	0	0	0	0	0
UFYTP	16	Asia	Cambodia	Ratanakiri	8	2011-2012	119	No data	4	0.03 [0.01 - 0.08]	0	0	0	0	0	0	0	0	0	0	0	0	0	0	0	0	0	0	0	0	0	0	0	0	0	0	0	0	4	0	0	0	0	0	0	0	0
URNBJ	11	Asia	China	Tengchong	9	2012	12	No data	10	0.83 [0.55 - 0.95]	0	0	8	0	0	0	0	0	0	0	0	0	0	0	0	0	0	0	0	0	0	0	0	0	0	2	0	0	0	0	0	0	0	0	0	0	0
URNBJ	11	Asia	China	Yingjiang	10	2009-2012	110	No data	61	0.55 [0.46 - 0.64]	0	0	44	0	1	1	0	0	2	1	0	1	0	0	0	0	0	0	1	0	0	0	3	0	0	6	0	0	1	0	0	0	0	0	0	0	0
XYRPN	12	Asia	Lao PDR	Attapeu	11	2013-2014	18	0	4	0.22 [0.09 - 0.45]	0	0	0	0	0	0	0	0	0	0	0	0	0	0	0	0	0	0	0	0	0	0	0	0	0	0	0	0	4	0	0	0	0	0	0	0	0
UFYTP	14	Asia	Lao PDR	Attapeu	11	2011-2012	118	0	2	0.02 [0.00 - 0.06]	0	0	0	0	0	0	0	0	0	0	0	0	0	0	0	0	0	0	0	0	2	0	0	0	0	0	0	0	0	0	0	0	0	0	0	0	0
TETAJ	3	Asia	Lao PDR	Savannakhet	12	2010	33	0	0	0.00 [0.00 - 0.10]	0	0	0	0	0	0	0	0	0	0	0	0	0	0	0	0	0	0	0	0	0	0	0	0	0	0	0	0	0	0	0	0	0	0	0	0	0
TXCSO	15	Asia	Myanmar	Hpa Pun	13	2013	32	1	14	0.44 [0.28-0.61]	0	0	10	0	0	0	1	0	0	0	0	0	0	0	0	0	0	0	0	0	0	0	0	2	0	0	0	0	1	0	0	0	0	0	0	0	0
XYRPN	12	Asia	Myanmar	Myitkyina	14	2013-2014	43	0	21	0.49 [0.35 - 0.63]	0	1	18	0	0	0	0	0	0	0	0	0	0	0	0	0	0	0	0	0	0	0	0	0	0	1	0	0	0	0	0	0	0	0	1	0	0
XYRPN	13	Asia	Myanmar	Pyin Oo Lwin	15	2012-2014	31	0	15	0.48 [0.32 - 0.65]	0	0	0	0	0	0	0	0	0	0	0	0	0	0	0	0	0	0	0	0	0	0	0	1	0	13	0	0	0	0	0	0	0	0	1	0	0
UFYTP	16	Asia	Myanmar	Shwe Kyin	16	2011-2013	74	17	20	0.27 [0.18 - 0.38]	7	0	3	2	0	0	2	0	0	0	0	0	0	0	0	0	0	0	0	0	2	0	0	2	0	3	0	0	0	0	0	0	0	0	0	0	0
XYRPN	12	Asia	Myanmar	Thabeikkyin	17	2013-2014	71	1	12	0.17 [0.10 - 0.27]	0	0	11	0	0	0	0	0	0	0	0	0	0	0	0	0	0	0	0	1	0	0	0	0	0	0	0	0	0	0	0	0	0	0	0	0	0
UFYTP	16	Asia	Thailand	Ranong	18	2011-2012	19	0	13	0.68 [0.46 - 0.85]	1	0	0	3	0	0	0	0	0	0	0	0	0	0	0	0	0	0	0	0	2	0	0	0	0	2	0	0	6	0	0	0	0	0	0	0	0
UFYTP	16	Asia	Thailand	Srisaket	19	2011-2013	34	0	30	0.88 [0.73 - 0.95]	0	0	0	0	0	0	0	0	0	0	0	0	1	0	0	0	0	0	0	0	18	0	0	0	0	0	0	0	11	0	0	0	0	0	0	0	0
MRGRH	4	Asia	Thailand	Thai Western border	20	2001	9	0	0	0.00 [0.00 - 0.30]	0	0	0	0	0	0	0	0	0	0	0	0	0	0	0	0	0	0	0	0	0	0	0	0	0	0	0	0	0	0	0	0	0	0	0	0	0
MRGRH	4	Asia	Thailand	Thai Western border	20	2002	58	0	0	0.00 [0.00 - 0.06]	0	0	0	0	0	0	0	0	0	0	0	0	0	0	0	0	0	0	0	0	0	0	0	0	0	0	0	0	0	0	0	0	0	0	0	0	0
MRGRH	4	Asia	Thailand	Thai Western border	20	2003	33	3	0	0.00 [0.00 - 0.10]	0	0	0	0	0	0	0	0	0	0	0	0	0	0	0	0	0	0	0	0	0	0	0	0	0	0	0	0	0	0	0	0	0	0	0	0	0
MRGRH	4	Asia	Thailand	Thai Western border	20	2004-2006	28	0	0	0.00 [0.00 - 0.12]	0	0	0	0	0	0	0	0	0	0	0	0	0	0	0	0	0	0	0	0	0	0	0	0	0	0	0	0	0	0	0	0	0	0	0	0	0
MRGRH	4	Asia	Thailand	Thai Western border	20	2007	26	2	1	0.04 [0.01 - 0.19]	1	0	0	0	0	0	0	0	0	0	0	0	0	0	0	0	0	0	0	0	0	0	0	0	0	0	0	0	0	0	0	0	0	0	0	0	0
MRGRH	4	Asia	Thailand	Thai Western border	20	2008	341	30	57	0.17 [0.13 - 0.21]	11	0	0	0	2	0	2	0	1	0	1	0	0	1	0	0	13	0	0	1	0	0	1	0	0	12	0	0	1	0	0	0	0	11	0	0	0
DPZDY	1	Asia	Thailand	Thai Western border	20	2008	7	1	1	0.14 [0.03 - 0.51]	0	0	0	0	0	0	0	0	0	0	0	0	0	0	0	0	0	0	0	0	0	0	0	1	0	0	0	0	0	0	0	0	0	0	0	0	0
MRGRH	4	Asia	Thailand	Thai Western border	20	2009	227	38	47	0.21 [0.16 - 0.26]	2	0	1	0	9	0	1	0	3	0	0	0	0	5	0	0	7	1	1	1	0	0	1	1	0	2	0	0	6	0	0	0	0	6	0	0	0
MRGRH	4	Asia	Thailand	Thai Western border	20	2010	138	20	46	0.33 [0.26 - 0.42]	9	0	0	0	7	0	1	0	0	0	1	0	0	0	0	0	3	0	0	3	0	0	0	7	0	2	0	0	5	0	0	0	0	8	0	0	0
MRGRH	4	Asia	Thailand	Thai Western border	20	2011	113	17	66	0.58 [0.49 - 0.67]	6	0	0	0	8	0	0	0	0	0	0	0	0	0	0	0	0	0	2	1	0	0	0	0	0	3	0	0	31	0	0	0	5	10	0	0	0
UFYTP	16	Asia	Thailand	Thai Western border	20	2011-2012	94	5	61	0.65 [0.55 - 0.74]	6C	0	0	0	7	0	0	0	1	0	0	0	0	0	0	1	0	0	2	10	0	0	2	4	0	0	0	0	14	0	0	1	0	13	0	0	1C
MRGRH	4	Asia	Thailand	Thai Western border	20	2012	116	14	80	0.69 [0.60 - 0.77]	21	0	2	0	2	0	0	0	0	0	0	0	0	0	0	0	0	0	2	7	0	0	0	17	0	0	2	0	21	0	0	1	1	4	0	0	0
MRGRH	4	Asia	Thailand	Thai Western border	20	2013	80	1	67	0.84 [0.74 - 0.90]	2	0	0	0	0	0	3	4	1	0	0	0	0	0	0	0	0	2	2	3	0	0	0	7	0	1	1	0	40	0	0	0	0	1	0	0	0
MRGRH/TOSES	4	Asia	Thailand	Thai Western border	20	2014	23	0	21	0.91 [0.73-0.98]	1	0	19	0	0	0	0	0	0	0	0	0	0	0	0	0	0	1	0	0	0	0	0	0	0	0	0	0	0	0	0	0	0	0	0	0	0
UFYTP	16	Asia	Viet Nam	Bin Phuoc	21	2011-2012	103	0	28	0.27 [0.20 - 0.36]	0	0	0	0	0	0	0	0	0	0	0	0	3	0	0	0	0	0	0	0	4	10	2	0	2	0	0	0	7	0	0	0	0	0	0	0	0
ATMFH	5	Asia	Viet Nam	Phuoc Long	22	2010-2011	92	0	34	0.37 [0.28 - 0.47]	0	0	0	0	0	0	0	0	0	0	0	0	1	0	0	0	0	0	0	0	0	15B	9B	0	4	1	0	0	5	0	0	0	0	0	0	0	0
MUSAO	8	Asia	Viet Nam	Tra Leng	23	2012	83	0	67	0.81 [0.71 - 0.88]	0	0	0	0	0	0	0	0	0	0	0	0	0	0	0	0	0	0	0	0	0	67D	0	0	0	0	0	0	0	0	0	0	0	0	0	0	0
UFYTP	16	Africa	DRC	Kinshasa	24	2013	117	32	2	0.03 [0.01 - 0.07]	0	0	0	0	0	0	0	0	0	0	0	0	0	0	1	0	0	0	0	0	0	0	0	0	0	0	0	1	0	0	1***	0	0	0	0	0	0
HAPSJ	18	Africa	Madagascar	Ankazobe	25	2014	5	0	0	0.00 [0.00 - 0.43]	0	0	0	0	0	0	0	0	0	0	0	0	0	0	0	0	0	0	0	0	0	0	0	0	0	0	0	0	0	0	0	0	0	0	0	0	0
HAPSJ	`18	Africa	Madagascar	Brickaville	26	2014	44	0	4	0.09 [0.04 - 0.21]	0	0	0	0	0	0	0	0	0	0	0	0	0	0	0	0	0	0	0	0	0	0	0	0	0	0	0	4	0	0	0	0	0	0	0	0	0
UFYTP	16	Africa	Nigeria	Ilorin	27	2011-2012	36	14	0	0.00 [0.00 - 0.10]	0	0	0	0	0	0	0	0	0	0	0	0	0	0	0	0	0	0	0	0	0	0	0	0	0	0	0	0	0	0	0	0	0	0	0	0	0
MHCBG	17	Africa	Tanzania	Fukayosi	28	2012	41	0	0	0.00 [0.00 - 0.09]	0	0	0	0	0	0	0	0	0	0	0	0	0	0	0	0	0	0	0	0	0	0	0	0	0	0	0	0	0	0	0	0	0	0	0	0	0
																																		42

## Sheet: Table S3
sid	Study	Country	Site	Mixed genotype positions		Number of samples
DPZDY	1	Thailand	Thai Western border	N458Y		1
DPZDY	1	Thailand	Thai Western border	P527H		1
MUSAO	8	Viet Nam	Tra Leng	Y493H		1
UFYTP	16	Bangladesh	Ramu	K189N		1
UFYTP	16	Cambodia	Pailin	R539T	C580Y	2
UFYTP	16	Cambodia	Pailin	C580Y		11
UFYTP	16	Cambodia	Preah Vihear	K189N		1
UFYTP	16	Cambodia	Preah Vihear	P553L		2
UFYTP	16	Cambodia	Preah Vihear	C580Y		6
UFYTP	16	Cambodia	Pursat	Y493H	C580Y	1
UFYTP	16	Cambodia	Pursat	R539T		2
UFYTP	16	Cambodia	Pursat	C580Y		10
UFYTP	16	Cambodia	Pursat	D584V		1
UFYTP	16	Cambodia	Ratanakiri	C580Y		1
UFYTP	16	DRC	Kinshasa	K189T	R255K	1
UFYTP	16	DRC	Kinshasa	K189T		1
UFYTP	16	Lao PDR	Attapeu	I543T		1
UFYTP	16	Myanmar	Shwe Kyin	E252Q		3
UFYTP	16	Myanmar	Shwe Kyin	P441L	C580Y	1
UFYTP	16	Myanmar	Shwe Kyin	F446I		2
UFYTP	16	Thailand	Ranong	P574L		1
UFYTP	16	Thailand	Ranong	C580Y		1
UFYTP	16	Thailand	Srisaket	539		2
UFYTP	16	Thailand	Srisaket	C580Y		1
UFYTP	16	Thailand	Thai Western border	E252Q	P441L	1
UFYTP	16	Thailand	Thai Western border	E252Q	C580Y	1
UFYTP	16	Thailand	Thai Western border	E252Q	C580Y	6
UFYTP	16	Thailand	Thai Western border	E252Q		2
UFYTP	16	Thailand	Thai Western border	P441L		1
UFYTP	16	Thailand	Thai Western border	F446I	C580Y	1
UFYTP	16	Thailand	Thai Western border	F446I		1
UFYTP	16	Thailand	Thai Western border	N458Y	G538V	1
UFYTP	16	Thailand	Thai Western border	N458Y		1
UFYTP	16	Thailand	Thai Western border	G538V	R561H	1
UFYTP	16	Thailand	Thai Western border	G538V	C580Y	2
UFYTP	16	Thailand	Thai Western border	G538V		3
UFYTP	16	Thailand	Thai Western border	R561H		1
UFYTP	16	Thailand	Thai Western border	C580Y	A675V	1
UFYTP	16	Thailand	Thai Western border	C580Y		3
UFYTP	16	Viet Nam	Bin Phuoc	Y493H	R539T	1
UFYTP	16	Viet Nam	Bin Phuoc	Y493H	C580Y	1
UFYTP	16	Viet Nam	Bin Phuoc	Y493H		1
UFYTP	16	Viet Nam	Bin Phuoc	R539T		2
UFYTP	16	Viet Nam	Bin Phuoc	I543T	P667T	1
UFYTP	16	Viet Nam	Bin Phuoc	I543T		4
UFYTP	16	Viet Nam	Bin Phuoc	P553L		1
UFYTP	16	Viet Nam	Bin Phuoc	C580Y		3
